# Supplementary material for: Evaluation of uranium migration during the maturation of hydrocarbon source rocks
Source: Sci Rep. 2024 Nov 6;14:27004. doi: 10.1038/s41598-024-75930-z (PMC11542093; doi:10.1038/s41598-024-75930-z)
Supplement: Supplementary file 1 — Supplementary Material 1 [file 41598_2024_75930_MOESM1_ESM.xlsx]

## Sheet: S1
Major element content (%.oxide), TOC and TS (%)
	Al	Fe	Mg	Ca	Na	K	Mn	Ti	P	LOI	TOC	TS
original sample	14.8	9.43	1.39	1.29	0.822	2.54	0.05	0.489	0.625	27.16	14.7	5.41
60℃	14.6	9.59	1.39	1.38	0.775	2.51	0.048	0.495	0.693	26.68	14.61	5.43
80℃	14.8	9.41	1.38	1.27	0.775	2.51	0.047	0.494	0.62	27.39	14.62	5.36
100℃	14.8	9.54	1.39	1.06	0.794	2.53	0.049	0.488	0.498	26.93	14.42	5.37
140℃	14.8	9.48	1.39	1.23	0.781	2.53	0.049	0.498	0.576	26.75	14.16	5.49
180℃	14.6	9.7	1.37	1.3	0.793	2.5	0.047	0.496	0.715	26.69	14.01	5.82
230℃	14.8	9.6	1.4	1.14	0.793	2.54	0.053	0.49	0.478	26.74	13.62	5.74
280℃	14.7	9.66	1.39	1.32	0.802	2.5	0.055	0.487	0.66	26.58	14.57	5.74
330℃	15.4	10.1	1.45	1.46	0.853	2.62	0.053	0.524	0.788	22.69	12.01	6.04
350℃	15	9.81	1.43	1.35	0.855	2.55	0.054	0.506	0.518	19.94	10.1	5.68
370℃	16.4	10.5	1.55	1.29	0.875	2.78	0.054	0.543	0.591	19.01	9.05	5.04

## Sheet: S2
Trace element content (ppm)																Element leaching rate （%）
Sample	Li	Be	Sc	V	Co	Cu	Zn	Rb	Mo	Ba	Pb	Th	U	Zr		Sample	Co	Cu	Zn	Mo	Pb	U	Al	Ti	Zr
original	42.15	2.6	14.7	222.47	20.2	129.5	102.1	129.7	68.1	541.4	27.9	10.6	39	102.6		60℃	0	0	3.52883	1.25926	0.4329	13.9175	1.35135	-1.22699	-1.96078
original	41.24	2.5	14.2492	221.5	20.1	128.4	99.1	127.9	66.9	543.6	27.6	10.4	38.6	101.4		80℃	0.49505	0	3.03181	0.296296	2.77778	12.6289	0	-1.02249	-2.2549
Y60	41.3	2.41	13.9	219	20.2	128.6	97	127.6	65.9	541.7	27.9	10.4	33.7	105.1		100℃	0.49505	-0.775194	2.58449	-1.03704	4.7619	20.1031	0	0.204499	-2.45098
Y60-1	42.5	2.39	13.7	223.1	19.9	129.2	97.5	128.3	67.4	543.3	27.3	10.8	32.9	103		140℃	11.1386	11.2403	10.3877	11.5556	7.10678	13.9175	0	-1.84049	1.76471
Y80	42.7824	2.36151	14.6942	224.1	20.1	129.704	97.5	131.527	67.3	542.1	26.9	10.7	33.5	105.3		180℃	8.91089	6.20155	10.2386	7.48148	7.57576	6.4433	1.35135	-1.43149	0.980392
Y80-1	41.4176	2.31849	14.5058	223.8	20	128.4	97.4	128.473	66.9	543.6	26.8	10.2	34.3	102.9		230℃	9.40594	5.03876	2.8827	7.33333	6.02453	12.1134	0	-0.204499	2.2549
Y100	44.6	2.46	12.7	223	20.3	129.1	99	131.1	68.8	524	26.8	9.94	32	105		280℃	6.43564	-1.55039	2.58449	-1.03704	2.05628	-2.06186	0.675676	0.408998	-7.35294
Y100-1	44.6	2.33	13.4	227	19.8	130.5	97.5	130.2	67.9	527	26	10.5	30.1	104		330℃	4.70297	-3.10078	0.944334	-2.74074	-1.91198	-0.773196	-4.05405	-7.15746	-11.2745
Y140	40.8	2.55	13.8	216.9	17.9	115	89.1	115	60.2	515	25.9	10.2	32.8	99.1		350℃	5.44554	-4.26357	1.04374	1.25926	2.23665	8.76289	-1.35135	-3.47648	-5.39216
Y140-1	42.3	2.57	14.4	215	18	114	91.2	118	59.2	521	25.6	10.8	33.8	101.5		370℃	-4.70297	-5.03876	-2.8827	0.148148	-6.06061	-11.5979	-10.8108	-11.0429	-11.7647
Y180	39.7	2.59	13.4	217.6	18.6	119	89	117	60.9	555	25.7	10.9	34.2	102
Y180-1	41.8	2.63	13.8	219.8	18.2	123	91.6	121	64	561	25.5	10.3	33.7	100.3
Y230	39.8	2.38	10.2	230	17.5	120.1	98.7	99	61.5	477	26	8.17	34.1	100.3
Y230-1	42.3	2.62	10.7	229	19.1	125	96.7	101	63.6	487	26.1	8.57	33.9	99.3
Y280	40.3	2.53	13.8	230	19.5	131.2	99.7	118	67.8	533	27.6	10.6	39.9	109.2
Y280-1	42.7	2.92	14.6	235	18.3	130.7	96.3	120	68.2	541	26.7	10.8	39.2	110
Y330	43.2	2.68	15.7	242	19	134	101	121	70.6	565	28.1	10.8	39.4	113.9
Y330-1	43.1	3.08	16.1	245	19.5	132	98.3	124	68.1	576	28.4	11.3	38.7	114.3
Y350	41.6	2.6	14.1	231	19.5	137	99.5	119	67.1	578	27	11.6	35.6	109.5
Y350-1	41.7	2.5	12.5	238	18.7	132	99.6	113	66.2	567	27.2	11.1	35.3	106
Y370	43	2.79	15.2	253	21.3	134	104	129	67.2	569	29.5	11.8	42.9	115.2
Y370-1	45	2.71	15.3	254	21	137	103	132	67.6	574	29.3	11.3	43.6	113
350℃-Oil	0.156	0.004	0.08	30.8	-	-	4.41	0.162	-	1.45	4.7	0.003	0.187	0.192

## Sheet: S3
Depth	TOC（%）	Th(ppm)	U(ppm)	Reference		Depth	U	Depth	U/TOC	Depth	TOC	Depth	U/Th
outcrop	4.746	28.5	13	Li D, Li R, Zhu Z, et al. Elemental characteristics and paleoenvironment reconstruction: a case study of the Triassic lacustrine Zhangjiatan oil shale, southern Ordos Basin, China[J]. Acta Geochimica, 2018, 37: 134-150.		outcrop	13	outcrop	2.73915	outcrop	4.746	outcrop	0.45614
outcrop	9.718	22.2	28.5			outcrop	28.5	outcrop	2.9327	outcrop	9.718	outcrop	1.28378
outcrop	6.78	31.5	16.2			outcrop	16.2	outcrop	2.38938	outcrop	6.78	outcrop	0.514286
outcrop	16.272	14.9	54.1			outcrop	54.1	outcrop	3.32473	outcrop	16.272	outcrop	3.63087
outcrop	20.566	10.8	61.3			outcrop	61.3	outcrop	2.98065	outcrop	20.566	outcrop	5.67593
outcrop	18.306	9.56	61.1			outcrop	61.1	outcrop	3.3377	outcrop	18.306	outcrop	6.39121
outcrop	17.402	12.7	47			outcrop	47	outcrop	2.70084	outcrop	17.402	outcrop	3.70079
outcrop	5.65	10.5	6.8			outcrop	6.8	outcrop	1.20354	outcrop	5.65	outcrop	0.647619
outcrop	6.328	31.8	16.5			outcrop	16.5	outcrop	2.60746	outcrop	6.328	outcrop	0.518868
outcrop	12.882	15.8	68.2			outcrop	68.2	outcrop	5.29421	outcrop	12.882	outcrop	4.31646
outcrop	15.368	12.6	61.7			outcrop	61.7	outcrop	4.01484	outcrop	15.368	outcrop	4.89683
outcrop	13.56	9.96	51.1			outcrop	51.1	outcrop	3.76844	outcrop	13.56	outcrop	5.13052
outcrop	12.204	15.1	47.3			outcrop	47.3	outcrop	3.87578	outcrop	12.204	outcrop	3.13245
outcrop	16.724	13.1	17.7			outcrop	17.7	outcrop	1.05836	outcrop	16.724	outcrop	1.35115
outcrop	15.368	12	21.6			outcrop	21.6	outcrop	1.40552	outcrop	15.368	outcrop	1.8
outcrop	11.526	14	12.7			outcrop	12.7	outcrop	1.10186	outcrop	11.526	outcrop	0.907143
outcrop		17.5	38.5	Cao H, Shan X, Sun P, et al. Geochemical characteristics of oil shale in the Triassic Chang7 subsection, southern Ordos basin, China, and palaeo-environment reconstruction[J]. Neues Jahrbuch für Mineralogie-Abhandlungen, 2016: 45.		outcrop	38.5	outcrop		outcrop		outcrop
outcrop		17.5	38.5			outcrop	82.6	outcrop		outcrop		outcrop	4.72
outcrop		20.1	82.6			outcrop	100.3	outcrop		outcrop		outcrop	4.99005
outcrop		18.7	100.3			outcrop	95.5	outcrop		outcrop		outcrop	5.10695
outcrop		21.2	95.5			outcrop	93.4	outcrop		outcrop		outcrop	4.40566
outcrop		17.4	93.4			outcrop	110.4	outcrop		outcrop		outcrop	6.34483
outcrop		18.9	110.4			outcrop	72.3	outcrop		outcrop		outcrop	3.8254
outcrop		14.1	72.3			outcrop	42.9	outcrop		outcrop		outcrop	3.04255
outcrop		7	42.9			outcrop	66.7	outcrop		outcrop		outcrop	9.52857
outcrop		19.5	66.7			outcrop	47.1	outcrop		outcrop		outcrop	2.41538
outcrop		18.2	47.1			outcrop	44.3	outcrop		outcrop		outcrop	2.43407
outcrop		21.5	44.3			outcrop	26	outcrop		outcrop		outcrop	1.2093
outcrop		20.7	26			outcrop	10.5	outcrop		outcrop		outcrop	0.507246
outcrop		16.8	10.5			outcrop	25.6	outcrop		outcrop		outcrop	1.52381
outcrop		19.5	25.6			outcrop	22.3	outcrop		outcrop		outcrop	1.14359
outcrop		16.9	22.3			outcrop	21.6	outcrop		outcrop		outcrop	1.27811
outcrop		19.8	21.6			outcrop	56.3	outcrop		outcrop		outcrop	2.84343
outcrop		18	56.3			outcrop		outcrop		outcrop		outcrop
outcrop	3.65	11.6	72.3	Li D, Li R, Zhu Z, et al. Origin of organic matter and paleo-sedimentary environment reconstruction of the Triassic oil shale in Tongchuan City, southern Ordos Basin (China)[J]. Fuel, 2017, 208: 223-235.		outcrop	72.3	outcrop	19.8082	outcrop	3.65	outcrop	6.23276
outcrop	6.26	15.5	27.9			outcrop	27.9	outcrop	4.45687	outcrop	6.26	outcrop	1.8
outcrop	1.49	19	88.6			outcrop	88.6	outcrop	59.4631	outcrop	1.49	outcrop	4.66316
outcrop	12.12	17.1	42.8			outcrop	42.8	outcrop	3.53135	outcrop	12.12	outcrop	2.50292
outcrop	4.1	14.6	71.4			outcrop	71.4	outcrop	17.4146	outcrop	4.1	outcrop	4.89041
outcrop	24.68	12.6	70.1			outcrop	70.1	outcrop	2.84036	outcrop	24.68	outcrop	5.56349
outcrop	23.53	16	40.9			outcrop	40.9	outcrop	1.73821	outcrop	23.53	outcrop	2.55625
outcrop	5.31	14.6	64.4			outcrop	64.4	outcrop	12.1281	outcrop	5.31	outcrop	4.41096
outcrop	16.26	10.5	43.5			outcrop	43.5	outcrop	2.67528	outcrop	16.26	outcrop	4.14286
outcrop	0.29	15.1	54			outcrop	54	outcrop	186.207	outcrop	0.29	outcrop	3.57616
outcrop	15.72	10.59	62.8			outcrop	62.8	outcrop	3.99491	outcrop	15.72	outcrop	5.93012
outcrop	21.21	11.4	35.7			outcrop	35.7	outcrop	1.68317	outcrop	21.21	outcrop	3.13158
outcrop	16.3	9.38	28.5			outcrop	28.5	outcrop	1.74847	outcrop	16.3	outcrop	3.03838
outcrop	1.92	13.8	16.6			outcrop	16.6	outcrop	8.64583	outcrop	1.92	outcrop	1.2029
outcrop		9.23	39.7	Sun M, Feng C, Li Y. Characteristics and Paleoenvironment of High-Quality Shale in the Triassic Yanchang Formation, Southern Margin of the Ordos Basin[J]. Minerals, 2023, 13(8): 1075.		outcrop	39.7	outcrop		outcrop		outcrop	4.30119
outcrop		5.91	36.3			outcrop	36.3	outcrop		outcrop		outcrop	6.14213
outcrop		7.34	39.8			outcrop	39.8	outcrop		outcrop		outcrop	5.42234
outcrop		6.22	33.3			outcrop	33.3	outcrop		outcrop		outcrop	5.3537
outcrop		12.8	32.3			outcrop	32.3	outcrop		outcrop		outcrop	2.52344
outcrop		13.9	12.1			outcrop	12.1	outcrop		outcrop		outcrop	0.870504
108.8	31.66	10.4	50.5	Wang C, Wang Q, Chen G, et al. Petrographic and geochemical characteristics of the lacustrine black shales from the Upper Triassic Yanchang Formation of the Ordos Basin, China: Implications for the organic matter accumulation[J]. Marine and Petroleum Geology, 2017, 86: 52-65.		108.8	50.5	108.8	1.59507	108.8	31.66	108.8	4.85577
109	10.59	15.7	32.1			109	32.1	109	3.03116	109	10.59	109	2.04459
109.25	17.59	11.6	53			109.25	53	109.25	3.01308	109.25	17.59	109.25	4.56897
109.5	24.8	10.4	73.6			109.5	73.6	109.5	2.96774	109.5	24.8	109.5	7.07692
109.85	7.21	14.8	27.9			109.85	27.9	109.85	3.86963	109.85	7.21	109.85	1.88514
110.2	15.21	13.2	20.2			110.2	20.2	110.2	1.32807	110.2	15.21	110.2	1.5303
110.7	14.02	9.1	59.4			110.7	59.4	110.7	4.2368	110.7	14.02	110.7	6.52747
110.95	26.79	7.4	52			110.95	52	110.95	1.94102	110.95	26.79	110.95	7.02703
111.25	32.28	7.2	44.9			111.25	44.9	111.25	1.39095	111.25	32.28	111.25	6.23611
111.45	14.55	12.5	49.8			111.45	49.8	111.45	3.42268	111.45	14.55	111.45	3.984
111.8	3.83	13.2	10			111.8	10	111.8	2.61097	111.8	3.83	111.8	0.757576
112.65	4.27	14.2	9.8			112.65	9.8	112.65	2.29508	112.65	4.27	112.65	0.690141
113	10.96	12.5	30			113	30	113	2.73723	113	10.96	113	2.4
113.1	9.08	13.9	22.2			113.1	22.2	113.1	2.44493	113.1	9.08	113.1	1.59712
113.45	9.81	12.4	53.7			113.45	53.7	113.45	5.47401	113.45	9.81	113.45	4.33065
113.9	19.86	7.6	34.5			113.9	34.5	113.9	1.73716	113.9	19.86	113.9	4.53947
114.2	2.84	12.4	4.2			114.2	4.2	114.2	1.47887	114.2	2.84	114.2	0.33871
114.6	17.71	7	33.6			114.6	33.6	114.6	1.89723	114.6	17.71	114.6	4.8
114.85	17.08	10.1	32.4			114.85	32.4	114.85	1.89696	114.85	17.08	114.85	3.20792
115.4	3.27	10.1	4.4			115.4	4.4	115.4	1.34557	115.4	3.27	115.4	0.435644
115.8	29.9	5.6	66.4			115.8	66.4	115.8	2.22074	115.8	29.9	115.8	11.8571
116.2	17.51	6.7	54.5			116.2	54.5	116.2	3.11251	116.2	17.51	116.2	8.13433
116.5	19	10.6	57			116.5	57	116.5	3	116.5	19	116.5	5.37736
116.8	19.08	8.8	80.8			116.8	80.8	116.8	4.2348	116.8	19.08	116.8	9.18182
117.15	20.67	7.7	37.6			117.15	37.6	117.15	1.81906	117.15	20.67	117.15	4.88312
654.93	1.43	22.8	4.77	Zhang K, Liu R, Liu Z, et al. Influence of volcanic and hydrothermal activity on organic matter enrichment in the Upper Triassic Yanchang Formation, southern Ordos Basin, Central China[J]. Marine and Petroleum Geology, 2020, 112: 104059.		654.93	4.77	654.93	3.33566	654.93	1.43	654.93	0.209211
662.84	0.542	19.4	5.22			662.84	5.22	662.84	9.631	662.84	0.542	662.84	0.269072
665.06	0.566	19.2	3.76			665.06	3.76	665.06	6.64311	665.06	0.566	665.06	0.195833
668.28	2.315	16.5	4.23			668.28	4.23	668.28	1.82721	668.28	2.315	668.28	0.256364
671.23	0.742	12.9	3.53			671.23	3.53	671.23	4.75741	671.23	0.742	671.23	0.273643
674.53	2.125	17.7	6.37			674.53	6.37	674.53	2.99765	674.53	2.125	674.53	0.359887
677.21	5.815	15.5	13.5			677.21	13.5	677.21	2.32158	677.21	5.815	677.21	0.870968
680.13	3.375	15.5	10.5			680.13	10.5	680.13	3.11111	680.13	3.375	680.13	0.677419
681.99	18.1	12.6	49.9			681.99	49.9	681.99	2.75691	681.99	18.1	681.99	3.96032
683	7.385	14.8	26.4			683	26.4	683	3.57481	683	7.385	683	1.78378
684.81	9.49	14.7	26.2			684.81	26.2	684.81	2.7608	684.81	9.49	684.81	1.78231
689.81	10.45	16	25.8			689.81	25.8	689.81	2.4689	689.81	10.45	689.81	1.6125
691.29	1.9	15.2	3.65			691.29	3.65	691.29	1.92105	691.29	1.9	691.29	0.240132
695.68	1.82	14.2	5.03			695.68	5.03	695.68	2.76374	695.68	1.82	695.68	0.354225
696.35	1.775	20.4	7.39			696.35	7.39	696.35	4.16338	696.35	1.775	696.35	0.362255
696.81	1.46	18.4	4.43			696.81	4.43	696.81	3.03425	696.81	1.46	696.81	0.240761
699.71	1.04	16.8	4.21			699.71	4.21	699.71	4.04808	699.71	1.04	699.71	0.250595
700.71	2.245	15.2	5.55			700.71	5.55	700.71	2.47216	700.71	2.245	700.71	0.365132
701.88	1.925	12	3.67			701.88	3.67	701.88	1.90649	701.88	1.925	701.88	0.305833
703.09	4.1	16.9	8.35			703.09	8.35	703.09	2.03659	703.09	4.1	703.09	0.494083
704.91	1.272	19.8	6.64			704.91	6.64	704.91	5.22013	704.91	1.272	704.91	0.335354
706.08	0.8155	16.5	4.18			706.08	4.18	706.08	5.12569	706.08	0.8155	706.08	0.253333
710.97	1.0245	13.6	3.32			710.97	3.32	710.97	3.24061	710.97	1.0245	710.97	0.244118
713.15	0.885	13.6	3.69			713.15	3.69	713.15	4.16949	713.15	0.885	713.15	0.271324
715.23	1.03	11.3	3.58			715.23	3.58	715.23	3.47573	715.23	1.03	715.23	0.316814
718.48	2.875	14.2	3.86			718.48	3.86	718.48	1.34261	718.48	2.875	718.48	0.271831
722.54	1.11	16.4	5.48			722.54	5.48	722.54	4.93694	722.54	1.11	722.54	0.334146
724.44	0.4315	29.9	7.1			724.44	7.1	724.44	16.4542	724.44	0.4315	724.44	0.237458
725.84	0.686	22.9	17.8			725.84	17.8	725.84	25.9475	725.84	0.686	725.84	0.777293
725.93	0.3185	44	9.03			725.93	9.03	725.93	28.3516	725.93	0.3185	725.93	0.205227
728	1.915	17.1	12.1			728	12.1	728	6.31854	728	1.915	728	0.707602
728.49	0.6	44.3	11.3			728.49	11.3	728.49	18.8333	728.49	0.6	728.49	0.255079
731.15	0.75	12.1	3.04			731.15	3.04	731.15	4.05333	731.15	0.75	731.15	0.25124
732.62	4.52	16.3	25.4			732.62	25.4	732.62	5.61947	732.62	4.52	732.62	1.55828
736.85	1.19	12.2	2.78			736.85	2.78	736.85	2.33613	736.85	1.19	736.85	0.227869
738.86	6.61	16.6	15.3			738.86	15.3	738.86	2.31467	738.86	6.61	738.86	0.921687
740.4	1.647	16.1	3.74			740.4	3.74	740.4	2.2708	740.4	1.647	740.4	0.232298
741.64	1.185	17.8	4.4			741.64	4.4	741.64	3.71308	741.64	1.185	741.64	0.247191
742.56	2.185	14.5	42.6			742.56	42.6	742.56	19.4966	742.56	2.185	742.56	2.93793
743.57	1.095	26.5	10.2			743.57	10.2	743.57	9.31507	743.57	1.095	743.57	0.384906
745.98	1.008	11	3.08			745.98	3.08	745.98	3.05556	745.98	1.008	745.98	0.28
746.99	14.65	14.1	66.6			746.99	66.6	746.99	4.54608	746.99	14.65	746.99	4.7234
747.31	2.9	14.4	10.8			747.31	10.8	747.31	3.72414	747.31	2.9	747.31	0.75
748.91	6.865	14.4	28.2			748.91	28.2	748.91	4.10779	748.91	6.865	748.91	1.95833
749.44	6.685	13.7	19.2			749.44	19.2	749.44	2.8721	749.44	6.685	749.44	1.40146
750.05	2.205	27.4	9.99			750.05	9.99	750.05	4.53061	750.05	2.205	750.05	0.364599
751.32	13.25	13.1	44.8			751.32	44.8	751.32	3.38113	751.32	13.25	751.32	3.41985
752.38	18.604	14	36.8			752.38	36.8	752.38	1.97807	752.38	18.604	752.38	2.62857
753.78	9	20.3	34.4			753.78	34.4	753.78	3.82222	753.78	9	753.78	1.69458
754.446	9.06	11.4	23.8			754.446	23.8	754.446	2.62693	754.446	9.06	754.446	2.08772
756.662	20.45	10.2	37.7			756.662	37.7	756.662	1.84352	756.662	20.45	756.662	3.69608
758.556	18.7	7.81	51.8			758.556	51.8	758.556	2.77005	758.556	18.7	758.556	6.63252
762.235	11	8.01	20.4			762.235	20.4	762.235	1.85455	762.235	11	762.235	2.54682
764.241	19.3	8.75	52.6			764.241	52.6	764.241	2.72539	764.241	19.3	764.241	6.01143
765.531	20.1	8.08	60.6			765.531	60.6	765.531	3.01493	765.531	20.1	765.531	7.5
766.949	5.485	27	16.7			766.949	16.7	766.949	3.04467	766.949	5.485	766.949	0.618519
768.922	19.9	10	39.7			768.922	39.7	768.922	1.99497	768.922	19.9	768.922	3.97
769.82	7.165	7.51	8.31			769.82	8.31	769.82	1.1598	769.82	7.165	769.82	1.10652
770.22	4.268	6.98	5.14			770.22	5.14	770.22	1.20431	770.22	4.268	770.22	0.73639
770.95	0.88	11	2.97			770.95	2.97	770.95	3.375	770.95	0.88	770.95	0.27
771.41	4.855	17	16.2			771.41	16.2	771.41	3.33677	771.41	4.855	771.41	0.952941
772.39	1.75666	13	3.22			772.39	3.22	772.39	1.83302	772.39	1.75666	772.39	0.247692
773.42	1.325	12.6	3.1			773.42	3.1	773.42	2.33962	773.42	1.325	773.42	0.246032
774.35	1.83	9.6	2.76			774.35	2.76	774.35	1.5082	774.35	1.83	774.35	0.2875
775.46	1.06	12.3	3			775.46	3	775.46	2.83019	775.46	1.06	775.46	0.243902
776.46	0.918	11.2	2.63			776.46	2.63	776.46	2.86492	776.46	0.918	776.46	0.234821
777.67	1.675	13.3	3.62			777.67	3.62	777.67	2.16119	777.67	1.675	777.67	0.27218
780.55	1.61	11.8	3.39			780.55	3.39	780.55	2.10559	780.55	1.61	780.55	0.287288
781.6	0.81	10.2	2.48			781.6	2.48	781.6	3.06173	781.6	0.81	781.6	0.243137
782.76	0.5265	11.4	2.46			782.76	2.46	782.76	4.67236	782.76	0.5265	782.76	0.215789
783.88	0.654	12	2.81			783.88	2.81	783.88	4.29664	783.88	0.654	783.88	0.234167
784.36	0.84	11.4	2.58			784.36	2.58	784.36	3.07143	784.36	0.84	784.36	0.226316
784.85	0.678	19.1	3.73			784.85	3.73	784.85	5.50147	784.85	0.678	784.85	0.195288
786.83	1.95	11.1	2.79			786.83	2.79	786.83	1.43077	786.83	1.95	786.83	0.251351
787.76	0.97	9.48	2.45			787.76	2.45	787.76	2.52577	787.76	0.97	787.76	0.258439
789.63	0.8825	11	2.58			789.63	2.58	789.63	2.92351	789.63	0.8825	789.63	0.234545
790.73	1.63	13.2	3.99			790.73	3.99	790.73	2.44785	790.73	1.63	790.73	0.302273
792.43	1.445	12	2.73			792.43	2.73	792.43	1.88927	792.43	1.445	792.43	0.2275
794.61	1.385	11.5	2.29			794.61	2.29	794.61	1.65343	794.61	1.385	794.61	0.19913
796.38	0.509	9.9	2.86			796.38	2.86	796.38	5.61886	796.38	0.509	796.38	0.288889
797.74	0.897	12.2	3.06			797.74	3.06	797.74	3.41137	797.74	0.897	797.74	0.25082
799.38	0.743	11.1	2.76			799.38	2.76	799.38	3.71467	799.38	0.743	799.38	0.248649
801.15	0.881	12.3	2.99			801.15	2.99	801.15	3.39387	801.15	0.881	801.15	0.243089
803.57	1.675	12.3	2.9			803.57	2.9	803.57	1.73134	803.57	1.675	803.57	0.235772
804.12		9.49	2.48			804.12	2.48	804.12		804.12		804.12	0.261328
806.95	5.805	10.5	4.03			806.95	4.03	806.95	0.694229	806.95	5.805	806.95	0.38381
808.55	1.845	12.3	3.21			808.55	3.21	808.55	1.73984	808.55	1.845	808.55	0.260976
809.47	0.754	12.8	3.15			809.47	3.15	809.47	4.17772	809.47	0.754	809.47	0.246094
816.25	0.695	10.7	2.98			816.25	2.98	816.25	4.28777	816.25	0.695	816.25	0.278505
822.6	2.605	13.4	4.44			822.6	4.44	822.6	1.70441	822.6	2.605	822.6	0.331343
1372.43		18.5	27.4	Li Q, Wu S, **a D, et al. Major and trace element geochemistry of the lacustrine organic-rich shales from the Upper Triassic Chang 7 Member in the southwestern Ordos Basin, China: Implications for paleoenvironment and organic matter accumulation[J]. Marine and Petroleum Geology, 2020, 111: 852-867.		1003.1	15.4	1003.1		1003.1		1003.1	1.46667
1376.28		17.8	4.51			1077.1	14.1	1077.1		1077.1		1077.1	1.33019
1376.66		17.1	11.9			1090.2	33.1	1090.2		1090.2		1090.2	2.22148
1383.8		18	8.92			1090.3	34.2	1090.3	9.5	1090.3	3.6	1090.3	2.75806
1400.22		19.8	4.79			1099.8	25.8	1099.8		1099.8		1099.8	1.85612
1413.13		17.5	7.23			1101.7	14.8	1101.7		1101.7		1101.7	1.39623
1430.1		19.5	11.7			1147.03	7.57	1147.03	8.70115	1147.03	0.87	1147.03
1434.59		21.2	7.96			1164.5	15.4	1164.5	5.2027	1164.5	2.96	1164.5	1.36283
1441		15.2	4.09			1231.27	7.57	1231.27	1.81535	1231.27	4.17	1231.27
1446.22		19.3	4.55			1251.9	19.5	1251.9	1.68103	1251.9	11.6	1251.9	1.66667
1450.83		14.9	17.2			1252.9	15.5	1252.9		1252.9		1252.9	1.49038
1453.62		13.9	55.9			1253.5	29	1253.5		1253.5		1253.5	3.11828
1454.76		11.9	39.9			1261.3	13.5	1261.3	2.92208	1261.3	4.62	1261.3	1.31068
1761.57	8.26		7.57(average)	Fan B. Geochemical Characteristics and Paleoenvironment of Organic-Rich Triassic Shale in the Central Ordos Basin[J]. Natural Resources Research, 2022, 31(3): 1739-1757.		1277.2	82.3	1277.2	4.31568	1277.2	19.07	1277.2	12.6615
1761.62	2.54					1278.5	59.4	1278.5	2.56587	1278.5	23.15	1278.5	6.6
1761.79	4.02					1281.7	86.4	1281.7	3.05624	1281.7	28.27	1281.7	8.55446
1614.25	6.26					1316.84	7.57	1316.84	5.73485	1316.84	1.32	1316.84
1316.84	1.32					1352.91	7.57	1352.91	3.20763	1352.91	2.36	1352.91
1352.91	2.36					1363.42	7.57	1363.42	2.42628	1363.42	3.12	1363.42
1363.42	3.12					1364.96	7.57	1364.96	4.13661	1364.96	1.83	1364.96
1364.96	1.83					1365.22	7.57	1365.22	3.53738	1365.22	2.14	1365.22
1365.22	2.14					1367.97	7.57	1367.97	9.96053	1367.97	0.76	1367.97
1367.97	0.76					1368.33	7.57	1368.33	1.86914	1368.33	4.05	1368.33
1368.33	4.05					1372.43	27.4	1372.43		1372.43		1372.43	1.48108
1378.91	3.27					1376.28	4.51	1376.28		1376.28		1376.28	0.253371
1646.74	2.78					1376.66	11.9	1376.66		1376.66		1376.66	0.695906
1646.92	3.26					1378.91	7.57	1378.91	2.31498	1378.91	3.27	1378.91
1380.44	3.18					1380.44	7.57	1380.44	2.3805	1380.44	3.18	1380.44
1616.45	9.27					1383.8	8.92	1383.8		1383.8		1383.8	0.495556
1699.18	13.2					1400.22	4.79	1400.22		1400.22		1400.22	0.241919
1702.62	3.08					1413.13	7.23	1413.13		1413.13		1413.13	0.413143
1231.27	4.17					1425.93	7.57	1425.93	1.67108	1425.93	4.53	1425.93
1425.93	4.53					1427.9	7.57	1427.9	9.70513	1427.9	0.78	1427.9
1427.9	0.78					1430.1	11.7	1430.1		1430.1		1430.1	0.6
1431.27	6.78					1431.27	7.57	1431.27	1.11652	1431.27	6.78	1431.27
1147.03	0.87					1434.59	7.96	1434.59		1434.59		1434.59	0.375472
1650	11.95	11.1	49.7	Yang H, Zhang W, Wu K, et al. Uranium enrichment in lacustrine oil source rocks of the Chang 7 member of the Yanchang Formation, Erdos Basin, China[J]. Journal of Asian Earth Sciences, 2010, 39(4): 285-293.		1441	4.09	1441		1441		1441	0.269079
1686.54	17.2	9	126			1446.22	4.55	1446.22		1446.22		1446.22	0.235751
1687.1	44.36	4.3	100			1450.83	17.2	1450.83		1450.83		1450.83	1.15436
1688.9	27.36	8	104			1453.62	55.9	1453.62		1453.62		1453.62	4.02158
1689.5	37.94	5.7	140			1454.76	39.9	1454.76		1454.76		1454.76	3.35294
1689.9	28.62	5.2	106			1513	5	1513	5.55556	1513	0.88	1513
1690.7	13.93	4.8	80.5			1527.7	6.3	1527.7	0.692308	1527.7	9.08	1527.7
1691.32	20.64	9.5	68.8			1539.44	4	1539.44	4.44444	1539.44	0.88	1539.44
1692.44	33.27	7.5	131			1614.25	7.57	1614.25	1.20927	1614.25	6.26	1614.25
1694.3	12.25	7.4	42			1616.45	7.57	1616.45	0.816613	1616.45	9.27	1616.45
2015.14	2.89	35.8	18.5	Yuan W, Liu G, Bulseco A, et al. Controls on U enrichment in organic-rich shales from the Triassic Yanchang Formation, Ordos Basin, Northern China[J]. Journal of Asian Earth Sciences, 2021, 212: 104735.		1635.35	3.9	1635.35	4.33333	1635.35	0.88	1635.35
2014.5	6.14	17.4	9.4			1646.74	7.57	1646.74	2.72302	1646.74	2.78	1646.74
2013.7	3.71	13.7	15			1646.92	7.57	1646.92	2.32209	1646.92	3.26	1646.92
2013	7.08	12.1	8.4			1650	49.7	1650	4.159	1650	11.95	1650	4.47748
2011.8	3.34	26.1	7.5			1686.54	126	1686.54	7.32558	1686.54	17.2	1686.54	14
2011.06	10.8	13.2	6.1			1687.1	100	1687.1	2.25428	1687.1	44.36	1687.1	23.2558
2002.2	13.2	13.5	12.9			1688.9	104	1688.9	3.80117	1688.9	27.36	1688.9	13
1991.8	6.64	11.5	9.3			1689.5	140	1689.5	3.69004	1689.5	37.94	1689.5	24.5614
1991	3.69	11.3	6			1689.9	106	1689.9	3.7037	1689.9	28.62	1689.9	20.3846
1989.75	12	12.4	17.3			1690.7	80.5	1690.7	5.77889	1690.7	13.93	1690.7	16.7708
1984.11	5.04	14.9	8.7			1691.32	68.8	1691.32	3.33333	1691.32	20.64	1691.32	7.24211
1975.5	2.58	11.3	12.9			1692.44	131	1692.44	3.93748	1692.44	33.27	1692.44	17.4667
1964.25	0.56	12.9	3.3			1694.3	42	1694.3	3.42857	1694.3	12.25	1694.3	5.67568
1961.54	0.62	10.7	2.8			1699.18	7.57	1699.18	0.573485	1699.18	13.2	1699.18
1958.97	0.53	12	3.2			1702	4.7	1702	3.91667	1702	1.23	1702
1957.76	0.55	12.2	3.1			1702.62	7.57	1702.62	2.45779	1702.62	3.08	1702.62
1930.2	0.51	11.9	2.9			1716.65	9	1716.65	7.5	1716.65	1.23	1716.65
1928.4	3.47	10.7	3			1735.43	99.1	1735.43	82.5833	1735.43	1.23	1735.43
1926.73	3.77	12.8	4.4			1761.57	7.57	1761.57	0.916465	1761.57	8.26	1761.57
1922.98	3.26	11.9	3.7			1761.62	7.57	1761.62	2.98031	1761.62	2.54	1761.62
1918.1	3.7	11.1	6.1			1761.79	7.57	1761.79	1.88308	1761.79	4.02	1761.79
1917.5	5.41	11.9	6.7			1763.1	4	1763.1	3.33333	1763.1	1.23	1763.1
1916.9	7.89	9.7	7.4			1775.2	2.7	1775.2	2.25	1775.2	1.23	1775.2
1915.98	4.27	11.9	5.5			1785.9	6.2	1785.9	5.16667	1785.9	1.23	1785.9
1913	20.4	9.2	17.8			1822	3.8	1822	3.16667	1822	1.23	1822
1911.55	8.29	12.9	7.3			1840.5	1.2	1840.5	0.131868	1840.5	9.08	1840.5
1910.6	15.6	10	20.7			1886.35	3.4	1886.35	0.779817	1886.35	4.36	1886.35	0.314815
1908.73	9.83	8.5	16.7			1890.13	6.2	1890.13	1.12116	1890.13	5.53	1890.13	0.534483
1907.05	12.7	12.1	30			1894.7	12	1894.7	0.863309	1894.7	13.9	1894.7	1.2766
1904.35	25.6	8.7	31.9			1895.75	14	1895.75	1.2844	1895.75	10.9	1895.75	1.32075
1899.93	6.84	10.6	13.1			1899.93	13.1	1899.93	1.9152	1899.93	6.84	1899.93	1.23585
1895.75	10.9	10.6	14			1904.35	31.9	1904.35	1.24609	1904.35	25.6	1904.35	3.66667
1894.7	13.9	9.4	12			1907.05	30	1907.05	2.3622	1907.05	12.7	1907.05	2.47934
1890.13	5.53	11.6	6.2			1908.73	16.7	1908.73	1.69888	1908.73	9.83	1908.73	1.96471
1886.35	4.36	10.8	3.4			1910.6	20.7	1910.6	1.32692	1910.6	15.6	1910.6	2.07
2480.5	0.88(average)		3.3	Yu W, Tian J, Wang F, et al. Sedimentary environment and organic matter enrichment of black mudstones from the upper Triassic Chang-7 member in the Ordos Basin, Northern China[J]. Journal of Asian Earth Sciences, 2022, 224: 105009.		1911.55	7.3	1911.55	0.880579	1911.55	8.29	1911.55	0.565891
2178			3.5			1913	17.8	1913	0.872549	1913	20.4	1913	1.93478
2214.01			3.6			1915.98	5.5	1915.98	1.28806	1915.98	4.27	1915.98	0.462185
2227.3			3			1916.9	7.4	1916.9	0.937896	1916.9	7.89	1916.9	0.762887
2176.1			8.5			1917.5	6.7	1917.5	1.23845	1917.5	5.41	1917.5	0.563025
2009.2			3.3			1918.1	6.1	1918.1	1.64865	1918.1	3.7	1918.1	0.54955
2011.8			3.7			1922.98	3.7	1922.98	1.13497	1922.98	3.26	1922.98	0.310924
2021.5			3.4			1926.73	4.4	1926.73	1.16711	1926.73	3.77	1926.73	0.34375
2268.4			5.7			1928.4	3	1928.4	0.864553	1928.4	3.47	1928.4	0.280374
2269.55			4			1930.2	2.9	1930.2	5.68627	1930.2	0.51	1930.2	0.243697
2308.1			3.8			1943.2	79.29	1943.2	2.88327	1943.2	27.5	1943.2	10.572
1635.35			3.9			1944.07	62.05	1944.07	2.48498	1944.07	24.97	1944.07	7.21512
2000.9			3.9			1946	5.39	1946	0.640904	1946	8.41	1946	0.259135
2133			1			1957.76	3.1	1957.76	5.63636	1957.76	0.55	1957.76	0.254098
1513			5			1958.97	3.2	1958.97	6.03774	1958.97	0.53	1958.97	0.266667
1539.44			4			1961.54	2.8	1961.54	4.51613	1961.54	0.62	1961.54	0.261682
2145			1			1964.25	3.3	1964.25	5.89286	1964.25	0.56	1964.25	0.255814
2255.5	1.23(average)		3.8			1975.5	12.9	1975.5	5	1975.5	2.58	1975.5	1.14159
2264			2.6			1984.11	8.7	1984.11	1.72619	1984.11	5.04	1984.11	0.583893
1822			3.8			1989.75	17.3	1989.75	1.44167	1989.75	12	1989.75	1.39516
2168.7			3.8			1991	6	1991	1.62602	1991	3.69	1991	0.530973
2339.4			4.6			1991.8	9.3	1991.8	1.4006	1991.8	6.64	1991.8	0.808696
1716.65			9			1998.4	17.38	1998.4	2.22821	1998.4	7.8	1998.4	0.939459
1702			4.7			2000.9	3.9	2000.9	4.33333	2000.9	0.88	2000.9
2116.3			26.8			2002.2	12.9	2002.2	0.977273	2002.2	13.2	2002.2	0.955556
1735.43			99.1			2009.2	3.3	2009.2	3.66667	2009.2	0.88	2009.2
1763.1			4			2011.06	6.1	2011.06	0.564815	2011.06	10.8	2011.06	0.462121
1785.9			6.2			2011.8	7.5	2011.8	2.24551	2011.8	3.34	2011.8	0.287356
1775.2			2.7			2011.8	3.7	2011.8	4.11111	2011.8	0.88	2011.8
2264.7			9			2013	8.4	2013	1.18644	2013	7.08	2013	0.694215
2184.92			0.01			2013.7	15	2013.7	4.04313	2013.7	3.71	2013.7	1.09489
2389.9			0			2014.5	9.4	2014.5	1.53094	2014.5	6.14	2014.5	0.54023
2220.74			2			2015.14	18.5	2015.14	6.40138	2015.14	2.89	2015.14	0.51676
2256.8			0			2021.5	3.4	2021.5	3.77778	2021.5	0.88	2021.5
2290.28			1			2033	10.1	2033	1.11479	2033	9.06	2033	0.893805
1527.7	9.08(average)		6.3			2047.04	86	2047.04	7.01468	2047.04	12.26	2047.04	9.14894
1840.5			1.2			2048.76	83.9	2048.76	14.4905	2048.76	5.79	2048.76	10.2317
2144.7			1			2076.6	44.6	2076.6	2.85714	2076.6	15.61	2076.6	4.9011
1077.1		10.6	14.1	Sun N, Chen T, Zhong J, et al. Petrographic and geochemical characteristics of deep-lacustrine organic-rich mudstone and shale of the Upper Triassic Chang 7 member in the southern Ordos Basin, northern China: Implications for shale oil exploration[J]. Journal of Asian Earth Sciences, 2022, 227: 105118.		2078.2	40.06	2078.2	2.38594	2078.2	16.79	2078.2	5.0075
1101.7		10.6	14.8			2082.3	57.89	2082.3	2.15846	2082.3	26.82	2082.3	8.15352
1164.5	2.96	11.3	15.4			2116.3	26.8	2116.3	22.3333	2116.3	1.23	2116.3
1099.8		13.9	25.8			2133	1	2133	1.11111	2133	0.88	2133
1090.3	3.6	12.4	34.2			2144.7	1	2144.7	0.10989	2144.7	9.08	2144.7
1090.2		14.9	33.1			2145	1	2145	1.11111	2145	0.88	2145
1253.5		9.3	29			2168.7	3.8	2168.7	3.16667	2168.7	1.23	2168.7
1251.9	11.6	11.7	19.5			2176.1	8.5	2176.1	9.44444	2176.1	0.88	2176.1
1252.9		10.4	15.5			2178	3.5	2178	3.88889	2178	0.88	2178
1261.3	4.62	10.3	13.5			2184.92		2184.92	0.00833333	2184.92	1.23	2184.92
1003.1		10.5	15.4			2214.01	3.6	2214.01	4	2214.01	0.88	2214.01
2269.8	1.21	21.37	22.22	Characteristics and controlling factors of LORS from the Chang 7–3 section of the Triassic Yanchang Formation in the Ordos Basin		2220.74	2	2220.74	1.66667	2220.74	1.23	2220.74
2268.7	5.49	20.4	23.38			2223	103.14	2223	5.86023	2223	17.6	2223	12.7333
2267.9	6.88	19.2	20.2			2227.3	3	2227.3	3.33333	2227.3	0.88	2227.3
2267.5	9.21	8.24	9			2237.3	17.61	2237.3	0.778515	2237.3	22.62	2237.3	1.77879
2266.3	11.09	15.41	16.42			2240.8	15.98	2240.8	1.54098	2240.8	10.37	2240.8	1.20331
2265.6	8.32	16.43	17.23			2241.3	16.81	2241.3	1.30209	2241.3	12.91	2241.3	1.20071
2265.1	10.94	17.72	18.24			2241.9	16.64	2241.9	1.16282	2241.9	14.31	2241.9	1.18014
2264.3	7.45	19.38	20.03			2242.3	15.45	2242.3	1.0604	2242.3	14.57	2242.3	1.11957
2263.7	8.18	13.25	14.16			2242.8	17.17	2242.8	1.43923	2242.8	11.93	2242.8	1.10774
2261.9	11.87	10.87	11.03			2243.1	19.44	2243.1	1.40159	2243.1	13.87	2243.1	2.67033
2261.2	14.65	17.22	18.33			2243.5	11.06	2243.5	1.08644	2243.5	10.18	2243.5	1.0434
2260.7	13.21	18.43	19.37			2244.3	9.05	2244.3	0.598941	2244.3	15.11	2244.3	1.02492
2260.1	13.85	18.13	21.12			2248.8	5.74	2248.8	0.485618	2248.8	11.82	2248.8	0.696602
2259.4	9.25	20.9	21.93			2250	14.6	2250	1.44841	2250	10.08	2250	1.10606
2258.7	10.32	19	20.53			2250.2	18.28	2250.2	2.41161	2250.2	7.58	2250.2	1.03864
2258.1	8.66	17.44	18.15			2251.3	23.97	2251.3	19.4878	2251.3	1.23	2251.3	1.06062
2255.8	9.34	21.55	22.12			2251.9	25.97	2251.9	2.52872	2251.9	10.27	2251.9	1.07314
2255.3	9.86	19.32	20.49			2252.5	26.42	2252.5	2.38233	2252.5	11.09	2252.5	1.03608
2254.8	27.86	20.23	21.79			2253.1	23.51	2253.1	2.44387	2253.1	9.62	2253.1	1.10376
2254.3	11.08	21.19	22.88			2254.3	22.88	2254.3	2.06498	2254.3	11.08	2254.3	1.07975
2253.1	9.62	21.3	23.51			2254.8	21.79	2254.8	0.782125	2254.8	27.86	2254.8	1.07711
2252.5	11.09	25.5	26.42			2255.3	20.49	2255.3	2.07809	2255.3	9.86	2255.3	1.06056
2251.9	10.27	24.2	25.97			2255.5	3.8	2255.5	3.16667	2255.5	1.23	2255.5
2251.3	1.23	22.6	23.97			2255.8	22.12	2255.8	2.36831	2255.8	9.34	2255.8	1.02645
2250.2	7.58	17.6	18.28			2256.8		2256.8	0	2256.8	1.23	2256.8
2250	10.08	13.2	14.6			2258.1	18.15	2258.1	2.09584	2258.1	8.66	2258.1	1.04071
2248.8	11.82	8.24	5.74			2258.7	20.53	2258.7	1.98934	2258.7	10.32	2258.7	1.08053
2244.3	15.11	8.83	9.05			2259.4	21.93	2259.4	2.37081	2259.4	9.25	2259.4	1.04928
2243.5	10.18	10.6	11.06			2260.1	21.12	2260.1	1.52491	2260.1	13.85	2260.1	1.16492
2243.1	13.87	7.28	19.44			2260.7	19.37	2260.7	1.46631	2260.7	13.21	2260.7	1.051
2242.8	11.93	15.5	17.17			2261.2	18.33	2261.2	1.25119	2261.2	14.65	2261.2	1.06446
2242.3	14.57	13.8	15.45			2261.9	11.03	2261.9	0.929233	2261.9	11.87	2261.9	1.01472
2241.9	14.31	14.1	16.64			2263.7	14.16	2263.7	1.73105	2263.7	8.18	2263.7	1.06868
2241.3	12.91	14	16.81			2264	2.6	2264	2.16667	2264	1.23	2264
2240.8	10.37	13.28	15.98			2264.3	20.03	2264.3	2.68859	2264.3	7.45	2264.3	1.03354
2764.21	6.42			Extremely High Primary Productivity and Organic Matter Enrichment in Lacustrine Sediments: Late Triassic Chang 73 Sub Member, Western Ordos Basin		2264.7	9	2264.7	7.5	2264.7	1.23	2264.7
2764.21	6.42					2265.1	18.24	2265.1	1.66728	2265.1	10.94	2265.1	1.02935
2765.51	9.29					2265.6	17.23	2265.6	2.07091	2265.6	8.32	2265.6	1.04869
2765.89	6.62					2266.3	16.42	2266.3	1.48061	2266.3	11.09	2266.3	1.06554
2767.1	5.71					2267.5	9	2267.5	0.977199	2267.5	9.21	2267.5	1.09223
2767.92	5.61					2267.9	20.2	2267.9	2.93605	2267.9	6.88	2267.9	1.05208
2768.24	5.87					2268.4	5.7	2268.4	6.33333	2268.4	0.88	2268.4
2768.99	4.03					2268.7	23.38	2268.7	4.25865	2268.7	5.49	2268.7	1.14608
2769.27	4.47					2269.55	4	2269.55	4.44444	2269.55	0.88	2269.55
2769.5	3.8					2269.8	22.22	2269.8	18.3636	2269.8	1.21	2269.8	1.03978
2770.13	5.41					2290.28	1	2290.28	0.833333	2290.28	1.23	2290.28
2770.27	6.14					2308.1	3.8	2308.1	4.22222	2308.1	0.88	2308.1
2770.86	5.02					2325.88	19.9	2325.88	2.24605	2325.88	8.86	2325.88	1.09341
2771.96	6.3					2339.4	4.6	2339.4	3.83333	2339.4	1.23	2339.4
2772.2	5.68					2342.35	38.5	2342.35	2.69231	2342.35	14.3	2342.35	3.2906
2325.88	8.86	18.2	19.9	Controls on organic matter accumulation in the Triassic Chang 7 lacustrine shale of the Ordos Basin, central China		2349.5	22.7	2349.5	0.867074	2349.5	26.18	2349.5	1.87603
2342.35	14.3	11.7	38.5			2389.9		2389.9	0	2389.9	1.23	2389.9
2349.5	26.18	12.1	22.7			2480.5	3.3	2480.5	3.66667	2480.5	0.88	2480.5
2237.3	22.62	9.9	17.61			2764.21		2764.21		2764.21	6.42	2764.21
2223	17.6	8.1	103.14			2764.21		2764.21		2764.21	6.42	2764.21
1943.2	27.5	7.5	79.29			2765.51		2765.51		2765.51	9.29	2765.51
1944.07	24.97	8.6	62.05			2765.89		2765.89		2765.89	6.62	2765.89
1946	8.41	20.8	5.39			2767.1		2767.1		2767.1	5.71	2767.1
2047.04	12.26	9.4	86			2767.92		2767.92		2767.92	5.61	2767.92
2048.76	5.79	8.2	83.9			2768.24		2768.24		2768.24	5.87	2768.24
1998.4	7.8	18.5	17.38			2768.99		2768.99		2768.99	4.03	2768.99
2076.6	15.61	9.1	44.6			2769.27		2769.27		2769.27	4.47	2769.27
2078.2	16.79	8	40.06			2769.5		2769.5		2769.5	3.8	2769.5
2082.3	26.82	7.1	57.89			2770.13		2770.13		2770.13	5.41	2770.13
1277.2	19.07	6.5	82.3			2770.27		2770.27		2770.27	6.14	2770.27
1278.5	23.15	9	59.4			2770.86		2770.86		2770.86	5.02	2770.86
1281.7	28.27	10.1	86.4			2771.96		2771.96		2771.96	6.3	2771.96
2033	9.06	11.3	10.1			2772.2		2772.2		2772.2	5.68	2772.2
2958.25	3.93	18.8	7.6	Chen G, Gang W, Chang X, et al. Paleoproductivity of the Chang 7 unit in the Ordos Basin (North China) and its controlling factors[J]. Palaeogeography, Palaeoclimatology, Palaeoecology, 2020, 551: 109741.		2958.25	7.6	2958.25	1.93384	2958.25	3.93	2958.25	0.404255
2961.2	3.78	14.2	5.02			2961.2	5.02	2961.2	1.32804	2961.2	3.78	2961.2	0.353521
2963.8	4.44	11	5.51			2963.8	5.51	2963.8	1.24099	2963.8	4.44	2963.8	0.500909
2966.8	0.97	13	6.4			2966.8	6.4	2966.8	6.59794	2966.8	0.97	2966.8	0.492308
2968.6	2.08	12.8	17.7			2968.6	17.7	2968.6	8.50962	2968.6	2.08	2968.6	1.38281
2971.4	2.9	14.8	14.2			2971.4	14.2	2971.4	4.89655	2971.4	2.9	2971.4	0.959459
2973.7	4.37	13.1	5.01			2973.7	5.01	2973.7	1.14645	2973.7	4.37	2973.7	0.382443
2976.4	4.02	19.1	10.1			2976.4	10.1	2976.4	2.51244	2976.4	4.02	2976.4	0.528796
2979.4	6.66	12.5	6.59			2979.4	6.59	2979.4	0.989489	2979.4	6.66	2979.4	0.5272
2982.3	0.53	10.2	2.74			2982.3	2.74	2982.3	5.16981	2982.3	0.53	2982.3	0.268627
2984.4		12.6	8.7			2984.4	8.7	2984.4		2984.4		2984.4	0.690476
2987.4	6.29	8.96	4.28			2987.4	4.28	2987.4	0.680445	2987.4	6.29	2987.4	0.477679
2990.5	7.46	10.1	5.6			2990.5	5.6	2990.5	0.75067	2990.5	7.46	2990.5	0.554455
2992.5	3.03	12.9	5.81			2992.5	5.81	2992.5	1.91749	2992.5	3.03	2992.5	0.450388
2995.1	1.25	9.89	3.47			2995.1	3.47	2995.1	2.776	2995.1	1.25	2995.1	0.350859
2998.1	6.89	14	29.9			2998.1	29.9	2998.1	4.33962	2998.1	6.89	2998.1	2.13571
3001.6	4.12	7.1	21.4			3001.6	21.4	3001.6	5.19417	3001.6	4.12	3001.6	3.01408
3004.3	5.23	8.64	3.64			3004.3	3.64	3004.3	0.695985	3004.3	5.23	3004.3	0.421296
3007.1	4.82	16	7.22			3007.1	7.22	3007.1	1.49793	3007.1	4.82	3007.1	0.45125
3009.8	5.33	18.4	7.79			3009.8	7.79	3009.8	1.46154	3009.8	5.33	3009.8	0.42337
3012.6	4.04	18.6	7.66			3012.6	7.66	3012.6	1.89604	3012.6	4.04	3012.6	0.411828
3014.75	6.31	11.1	2.91			3014.75	2.91	3014.75	0.461173	3014.75	6.31	3014.75	0.262162
3018.3	4.73	16.8	6.17			3018.3	6.17	3018.3	1.30444	3018.3	4.73	3018.3	0.367262
3021.1	3.79	13.3	4.97			3021.1	4.97	3021.1	1.31135	3021.1	3.79	3021.1	0.373684
3023.9	5.64	21.2	4.33			3023.9	4.33	3023.9	0.76773	3023.9	5.64	3023.9	0.204245
3029.3	3.71	17.4	9.98			3029.3	9.98	3029.3	2.69003	3029.3	3.71	3029.3	0.573563
3032.1		19.1	8.38			3032.1	8.38	3032.1		3032.1		3032.1	0.438743
3038.6	5.39	13.6	2.63			3038.6	2.63	3038.6	0.487941	3038.6	5.39	3038.6	0.193382
3040.4		14.5	3.66			3040.4	3.66	3040.4		3040.4		3040.4	0.252414
3043.3	8.99	17	6.47			3043.3	6.47	3043.3	0.719689	3043.3	8.99	3043.3	0.380588
3046	1.83	21.3	7.91			3046	7.91	3046	4.3224	3046	1.83	3046	0.371362
3048.9	9.1	17.3	13.4			3048.9	13.4	3048.9	1.47253	3048.9	9.1	3048.9	0.774566
3051.7	8.2	21.3	7.43			3051.7	7.43	3051.7	0.906098	3051.7	8.2	3051.7	0.348826
3054.3	8.48	14.9	6.88			3054.3	6.88	3054.3	0.811321	3054.3	8.48	3054.3	0.461745
3057.1		15	10.6			3057.1	10.6	3057.1		3057.1		3057.1	0.706667
3059.8		16.3	9.69			3059.8	9.69	3059.8		3059.8		3059.8	0.594479
3063.6		16.6	5.64			3063.6	5.64	3063.6		3063.6		3063.6	0.339759
3065.8	8.9	19.9	9.09			3065.8	9.09	3065.8	1.02135	3065.8	8.9	3065.8	0.456784
3068.2	6.93	16.1	8.66			3068.2	8.66	3068.2	1.24964	3068.2	6.93	3068.2	0.537888
